# Supplementary material for: A Wavelength Rule for the Analysis of Clusteroluminescence
Source: Polymers (Basel). 2025 Jul 10;17(14):1908. doi: 10.3390/polym17141908 (PMC12300059; doi:10.3390/polym17141908)
Supplement: Supplementary file 1 [file polymers-17-01908-s001.zip]

Archive with 1 entries (1 files):
- polymers-3728415-supplementary.pdf
